# Supplementary material for: Reduced GRAMD1C expression correlates to poor prognosis and immune infiltrates in kidney renal clear cell carcinoma
Source: PeerJ. 2019 Dec 20;7:e8205. doi: 10.7717/peerj.8205 (PMC6927341; doi:10.7717/peerj.8205)
Supplement: Dataset S1 — The processed clinical information acquired from TCGA. Cases lacking key clinical information, such as overall survival time, age, histologic grade (8 cases), gender, clinical stage (3 cases), tumor status (T) (2 cases), and distant metastasis (M) (62 cases) were excluded. [file peerj-07-8205-s004.txt]

id	futime	fustat	age	gender	grade	stage	T	M	GRAMD1C
TCGA-BP-4352-01A-01R-1289-07	344	1	74	0	4	4	3	1	0.0911689
TCGA-B0-4696-01A-01R-1277-07	866	1	58	1	3	3	3	0	0.1280714
TCGA-CZ-5468-01A-01R-1503-07	59	1	84	1	4	4	3	1	0.1924559
TCGA-BP-4770-01A-01R-1503-07	329	1	73	0	4	4	4	0	0.2616581
TCGA-BP-4983-01A-01R-1334-07	1413	0	67	0	4	3	3	0	0.2976954
TCGA-B0-4827-01A-02R-1420-07	885	1	77	0	4	3	3	0	0.2988557
TCGA-B0-5702-01A-11R-1541-07	1605	0	71	1	2	1	1	0	0.3155787
TCGA-B0-4688-01A-01R-1277-07	101	1	46	1	4	4	4	1	0.3181742
TCGA-CJ-4891-01A-01R-1305-07	819	1	57	0	4	3	3	0	0.3293264
TCGA-CJ-4895-01A-01R-1305-07	1200	1	62	1	4	4	3	1	0.3779136
TCGA-CZ-4860-01A-01R-1305-07	206	1	60	1	4	4	4	1	0.4130343
TCGA-BP-4799-01A-01R-1305-07	1133	1	70	1	3	3	3	0	0.4182052
TCGA-BP-5185-01A-01R-1426-07	1132	0	56	1	3	1	1	0	0.4301803
TCGA-CJ-4635-01A-02R-1305-07	1416	0	48	1	3	1	1	0	0.4587736
TCGA-B0-5694-01A-11R-1541-07	480	1	71	1	3	3	3	0	0.5078159
TCGA-CJ-4888-01A-01R-1305-07	1567	1	59	1	4	4	3	1	0.5477482
TCGA-BP-4985-01A-01R-1334-07	952	1	72	1	4	3	3	0	0.576623
TCGA-B0-4841-01A-01R-1277-07	204	1	63	1	3	4	2	1	0.5814465
TCGA-B0-4703-01A-01R-1277-07	182	1	51	1	4	4	3	1	0.5833772
TCGA-CW-6087-01A-11R-1672-07	41	1	61	1	4	4	3	1	0.6041719
TCGA-B0-5107-01A-01R-1420-07	927	1	65	0	4	4	2	1	0.6522966
TCGA-B0-4837-01A-01R-1305-07	1378	1	63	1	3	1	1	0	0.6564623
TCGA-BP-4354-01A-02R-1289-07	1034	1	40	1	4	4	4	1	0.6674983
TCGA-BP-5009-01A-01R-1334-07	1092	1	52	1	3	1	1	0	0.6718034
TCGA-CJ-5671-01A-11R-1541-07	1943	0	51	1	3	1	1	0	0.6766432
TCGA-CJ-5679-01A-11R-1541-07	679	1	73	1	4	3	3	0	0.6780609
TCGA-BP-5191-01A-01R-1426-07	967	0	79	1	2	3	3	0	0.6816011
TCGA-B0-4694-01A-01R-1277-07	106	1	72	1	4	3	3	0	0.689576
TCGA-CZ-5453-01A-01R-1503-07	25	0	67	1	2	2	2	0	0.6941664
TCGA-CW-6097-01A-11R-1672-07	571	1	32	1	4	3	3	0	0.6954011
TCGA-BP-4345-01A-01R-1289-07	1516	0	62	1	3	3	3	0	0.7077412
TCGA-B0-5400-01A-01R-1503-07	1132	0	59	0	4	3	3	0	0.7272572
TCGA-BP-5173-01A-01R-1426-07	62	1	75	1	2	1	1	0	0.7412312
TCGA-B0-4712-01A-01R-1503-07	1337	1	76	1	3	4	3	1	0.749062
TCGA-B8-4620-01A-02R-1325-07	226	0	70	0	2	3	3	0	0.7514292
TCGA-BP-4986-01A-01R-1334-07	785	0	75	1	3	1	1	0	0.7619052
TCGA-BP-4993-01A-02R-1420-07	177	0	58	1	3	1	1	0	0.7654257
TCGA-B0-5109-01A-02R-1420-07	587	1	69	1	4	3	3	0	0.772662
TCGA-A3-3382-01A-02R-1325-07	574	0	69	1	3	1	1	0	0.7730987
TCGA-B8-5162-01A-01R-1420-07	22	0	62	1	2	2	2	0	0.777265
TCGA-G6-A5PC-01A-11R-A33J-07	242	1	54	0	4	4	1	1	0.7779409
TCGA-CZ-5987-01A-11R-1672-07	445	1	60	1	2	4	3	1	0.8103333
TCGA-BP-4771-01A-01R-1289-07	162	1	62	1	4	4	3	1	0.8178179
TCGA-B0-4821-01A-01R-1503-07	1230	1	68	0	3	3	3	0	0.8205186
TCGA-BP-5178-01A-01R-1426-07	1912	1	71	1	4	4	3	1	0.8227439
TCGA-B0-5098-01A-01R-1420-07	1584	1	53	0	3	1	1	0	0.8275815
TCGA-B0-4697-01A-01R-1277-07	578	1	46	0	4	4	3	1	0.832593
TCGA-B8-5551-01A-01R-1541-07	15	0	65	0	3	1	1	0	0.8351936
TCGA-B0-5701-01A-11R-1541-07	1732	0	65	1	4	3	3	0	0.8364249
TCGA-CJ-4901-01A-01R-1426-07	1450	0	47	1	3	3	3	0	0.8367429
TCGA-B0-4823-01A-02R-1420-07	454	1	88	1	2	1	1	0	0.8404281
TCGA-DV-5565-01A-01R-1541-07	1329	0	59	1	2	1	1	0	0.8633978
TCGA-B0-4836-01A-01R-1305-07	1238	1	61	1	3	4	3	1	0.8881799
TCGA-B0-4690-01A-01R-1277-07	43	1	65	1	3	4	4	1	0.8930052
TCGA-CJ-5677-01A-11R-1541-07	782	1	54	0	4	4	3	1	0.8942526
TCGA-B8-4143-01A-01R-1188-07	709	1	66	0	3	4	3	1	0.8955674
TCGA-B0-4822-01A-01R-1277-07	1111	1	78	1	4	2	2	0	0.9277451
TCGA-CJ-4873-01A-01R-1305-07	1776	0	85	0	3	3	3	0	0.9355458
TCGA-EU-5907-01A-11R-1672-07	127	0	81	1	3	3	3	0	0.9415834
TCGA-B0-5703-01A-11R-1541-07	1203	0	73	1	3	1	1	0	0.9548139
TCGA-BP-5199-01A-01R-1426-07	1355	0	58	1	4	2	2	0	0.9570852
TCGA-CJ-4868-01A-01R-1305-07	646	1	42	1	3	4	3	1	0.9595441
TCGA-A3-3346-01A-01R-1766-07	137	1	68	1	3	1	1	0	0.9638973
TCGA-CJ-4644-01A-02R-1325-07	336	1	48	0	3	4	3	1	0.9691517
TCGA-BP-5195-01A-02R-1426-07	749	0	75	1	2	1	1	0	0.9738857
TCGA-AK-3460-01A-02R-1277-07	951	0	58	1	2	1	1	0	0.9741138
TCGA-B8-5550-01A-01R-1541-07	434	0	71	1	3	3	3	0	0.9778745
TCGA-CJ-4904-01A-02R-1426-07	1792	0	60	0	3	4	3	1	0.9791972
TCGA-A3-3347-01A-02R-1325-07	1610	1	76	0	2	3	1	0	0.9832486
TCGA-CZ-4854-01A-01R-1305-07	1404	1	68	1	2	1	1	0	0.9844492
TCGA-AK-3461-01A-02R-1277-07	853	0	72	1	2	1	1	0	0.9917244
TCGA-CJ-5683-01A-11R-1541-07	1889	0	78	1	3	1	1	0	0.9996822
TCGA-BP-4989-01A-01R-1334-07	118	0	58	1	3	3	3	0	1.007957
TCGA-B0-5080-01A-01R-1503-07	342	1	63	1	3	4	3	1	1.018556
TCGA-B0-5120-01A-01R-1420-07	493	0	72	0	2	1	1	0	1.041539
TCGA-BP-5010-01A-02R-1420-07	878	1	63	1	4	3	3	0	1.047561
TCGA-B0-5700-01A-11R-1541-07	1082	0	77	1	2	1	1	0	1.049018
TCGA-B0-4707-01A-01R-1277-07	600	1	63	1	4	3	3	0	1.055206
TCGA-CZ-5451-01A-01R-1503-07	1668	0	74	1	3	2	2	0	1.062837
TCGA-BP-4329-01A-02R-1289-07	845	1	75	1	2	3	3	0	1.066826
TCGA-BP-4167-01A-02R-1325-07	2718	0	59	1	2	3	3	0	1.066908
TCGA-B0-5081-01A-01R-1334-07	362	1	79	0	2	3	3	0	1.068794
TCGA-B0-5706-01A-11R-1541-07	2414	0	45	1	2	2	2	0	1.071514
TCGA-B4-5835-01A-11R-1672-07	16	0	64	0	2	1	1	0	1.094221
TCGA-CJ-4912-01A-01R-1426-07	1657	0	61	1	3	2	2	0	1.097237
TCGA-BP-5176-01A-01R-1426-07	1590	1	78	0	2	1	1	0	1.098602
TCGA-BP-4353-01A-02R-1289-07	375	1	61	1	2	1	1	0	1.101897
TCGA-CZ-5467-01A-01R-1503-07	73	1	86	0	4	3	3	0	1.108412
TCGA-B0-4848-01A-01R-1277-07	883	1	54	1	3	3	3	0	1.109712
TCGA-B0-5121-01A-02R-1420-07	554	0	56	1	2	1	1	0	1.117678
TCGA-CZ-5452-01A-01R-1503-07	1556	0	69	1	2	2	2	0	1.127236
TCGA-EU-5905-01A-11R-1672-07	119	0	67	0	3	1	1	0	1.131163
TCGA-B2-4098-01A-02R-1325-07	51	1	72	0	2	1	1	0	1.142017
TCGA-B0-5084-01A-01R-1334-07	222	1	33	1	3	4	3	1	1.143764
TCGA-CJ-5689-01A-11R-1541-07	0	1	90	1	4	1	1	0	1.163839
TCGA-BP-4158-01A-02R-1289-07	3377	0	69	1	2	1	1	0	1.176804
TCGA-CZ-5466-01A-01R-1503-07	685	0	67	1	2	3	3	0	1.182259
TCGA-BP-5169-01A-01R-1426-07	193	0	70	1	4	1	1	0	1.18334
TCGA-AK-3436-01A-02R-1325-07	2044	0	40	1	2	4	2	1	1.202278
TCGA-AK-3454-01A-02R-1277-07	874	0	84	1	3	1	1	0	1.213734
TCGA-B0-4698-01A-01R-1503-07	42	1	75	1	4	4	4	0	1.219779
TCGA-CJ-5676-01A-11R-1541-07	2575	0	47	1	3	3	3	0	1.220679
TCGA-A3-3316-01A-01R-0864-07	1493	0	57	1	3	2	2	0	1.227321
TCGA-A3-3317-01A-02R-1325-07	1491	0	67	1	2	2	2	0	1.235499
TCGA-CJ-4869-01A-02R-1426-07	2554	0	49	1	2	3	2	0	1.235718
TCGA-B0-5115-01A-01R-1420-07	797	0	43	1	3	4	2	1	1.238581
TCGA-BP-5198-01A-01R-1426-07	603	0	72	1	3	3	3	0	1.242275
TCGA-BP-4159-01A-02R-1289-07	2601	1	70	1	2	1	1	0	1.243443
TCGA-BP-4342-01A-01R-1289-07	2256	1	79	1	3	2	2	0	1.256789
TCGA-CJ-4920-01A-01R-1426-07	139	1	64	0	2	1	1	0	1.261698
TCGA-BP-4337-01A-01R-1289-07	2	1	76	0	4	3	3	0	1.276224
TCGA-BP-4169-01A-02R-1289-07	701	1	76	0	2	2	2	0	1.289205
TCGA-A3-3311-01A-02R-1325-07	1191	1	57	1	2	1	1	0	1.290384
TCGA-CW-6093-01A-11R-1672-07	3146	0	73	1	1	1	1	0	1.300175
TCGA-CJ-6028-01A-11R-1672-07	1625	1	58	1	4	4	3	1	1.304704
TCGA-BP-4335-01A-01R-1289-07	475	1	65	0	3	4	3	1	1.305238
TCGA-BP-4344-01A-01R-1289-07	1666	0	75	0	2	1	1	0	1.305813
TCGA-CJ-4881-01A-01R-1305-07	2014	0	41	1	3	3	3	0	1.306618
TCGA-CJ-4918-01A-01R-1426-07	93	1	64	1	4	4	3	1	1.309726
TCGA-CZ-5461-01A-01R-1503-07	330	1	52	1	4	4	1	1	1.311948
TCGA-DV-5574-01A-01R-1541-07	723	0	37	1	2	1	1	0	1.315889
TCGA-B0-4810-01A-01R-1503-07	478	1	47	1	3	3	3	0	1.328046
TCGA-BP-4166-01A-02R-1289-07	13	0	69	1	3	3	3	0	1.336808
TCGA-BP-5177-01A-01R-1426-07	293	0	46	0	3	1	1	0	1.344814
TCGA-BP-5187-01A-01R-1426-07	406	0	54	1	2	1	1	0	1.353443
TCGA-AK-3426-01A-02R-1325-07	885	1	37	1	3	3	3	0	1.357315
TCGA-BP-4759-01A-01R-1289-07	2372	0	50	1	2	1	1	0	1.358262
TCGA-CJ-6027-01A-11R-1672-07	1855	0	77	1	4	1	1	0	1.361285
TCGA-B0-4819-01A-01R-1277-07	183	1	60	0	4	4	3	1	1.370315
TCGA-CZ-5460-01A-01R-1503-07	1430	0	55	1	2	4	3	1	1.370813
TCGA-CJ-4872-01A-01R-1305-07	1435	0	51	1	4	1	1	0	1.374506
TCGA-BP-4761-01A-01R-1289-07	182	0	57	1	4	3	3	0	1.377697
TCGA-AK-3445-01A-02R-1277-07	1280	0	69	1	3	3	3	0	1.383612
TCGA-A3-3308-01A-02R-1325-07	16	0	77	0	2	3	3	0	1.393405
TCGA-B8-5164-01A-01R-1420-07	23	0	65	1	3	3	3	0	1.39924
TCGA-A3-3322-01A-02R-1325-07	1478	0	51	1	2	1	1	0	1.402578
TCGA-CZ-5454-01A-01R-1503-07	722	1	63	1	2	4	2	1	1.408682
TCGA-CJ-6033-01A-11R-1672-07	224	1	54	0	4	4	3	1	1.427021
TCGA-CZ-5986-01A-11R-1672-07	373	0	61	1	3	1	1	0	1.428736
TCGA-BP-4963-01A-01R-1334-07	1834	0	63	1	3	1	1	0	1.430734
TCGA-A3-3335-01A-01R-0864-07	1886	0	41	1	4	2	2	0	1.433037
TCGA-CJ-4882-01A-02R-1426-07	1883	0	57	1	3	3	3	0	1.433308
TCGA-CZ-5457-01A-01R-1503-07	1547	0	62	1	4	3	3	0	1.433984
TCGA-3Z-A93Z-01A-11R-A37O-07	385	0	69	1	2	1	1	0	1.441807
TCGA-BP-4803-01A-01R-1305-07	204	0	79	1	3	3	3	0	1.442603
TCGA-BP-4160-01A-02R-1289-07	2881	0	67	1	2	3	3	0	1.443298
TCGA-BP-4801-01A-02R-1420-07	1124	0	57	1	2	1	1	0	1.456934
TCGA-CJ-4871-01A-01R-1305-07	2423	0	63	1	4	4	3	1	1.459633
TCGA-CJ-5682-01A-11R-1541-07	1883	0	60	1	4	4	3	1	1.460718
TCGA-B0-5085-01A-01R-1334-07	770	1	76	0	3	3	3	0	1.464995
TCGA-BP-5180-01A-01R-1426-07	2263	0	53	1	2	1	1	0	1.471672
TCGA-B0-4844-01A-01R-1277-07	313	1	60	1	3	4	3	1	1.474631
TCGA-CZ-5470-01A-01R-1503-07	0	0	72	0	3	2	2	0	1.474723
TCGA-BP-4960-01A-01R-1334-07	2172	0	46	1	3	2	2	0	1.483708
TCGA-B0-4839-01A-01R-1305-07	1639	1	80	0	2	1	1	0	1.485504
TCGA-BP-4787-01A-01R-1305-07	480	1	59	0	4	4	3	1	1.489422
TCGA-DV-5575-01A-01R-1541-07	1006	0	52	0	2	1	1	0	1.489912
TCGA-BP-4804-01A-02R-1305-07	1459	0	59	1	2	1	1	0	1.497495
TCGA-BP-5196-01A-01R-1426-07	1018	0	53	1	2	1	1	0	1.498959
TCGA-B0-5696-01A-11R-1541-07	1727	0	69	1	4	3	3	0	1.500317
TCGA-CZ-5459-01A-01R-1503-07	1515	0	63	1	3	3	3	0	1.504322
TCGA-BP-4777-01A-01R-1289-07	1731	0	46	1	3	1	1	0	1.508711
TCGA-BP-4347-01A-01R-1289-07	1367	0	74	1	2	3	3	0	1.512662
TCGA-BP-5008-01A-01R-1334-07	1071	0	46	1	2	1	1	0	1.517754
TCGA-BP-5200-01A-01R-1426-07	1063	0	44	1	4	2	2	0	1.536601
TCGA-B0-4843-01A-01R-1277-07	320	1	57	1	3	3	3	0	1.543148
TCGA-BP-4795-01A-02R-1420-07	620	0	74	0	2	1	1	0	1.54451
TCGA-B0-4815-01A-01R-1503-07	1588	1	65	1	4	3	3	0	1.546928
TCGA-A3-3372-01A-02R-1325-07	735	0	64	1	2	3	3	0	1.552604
TCGA-BP-4999-01A-01R-1334-07	1266	0	56	1	2	1	1	0	1.553857
TCGA-CJ-4885-01A-01R-1305-07	2125	0	64	1	3	4	3	1	1.557891
TCGA-A3-3373-01A-02R-1420-07	1621	0	54	0	3	1	1	0	1.560074
TCGA-CJ-5680-01A-11R-1541-07	768	1	65	0	4	4	3	1	1.565334
TCGA-AK-3431-01A-02R-1277-07	1853	0	62	0	3	2	2	0	1.570352
TCGA-CZ-5456-01A-01R-1503-07	1558	0	57	1	3	2	2	0	1.571619
TCGA-CJ-6031-01A-11R-1672-07	1906	0	54	1	3	1	1	0	1.571722
TCGA-B0-5095-01A-01R-1420-07	245	1	81	1	3	3	3	0	1.587214
TCGA-A3-3325-01A-01R-0864-07	1170	1	52	1	2	1	1	0	1.592299
TCGA-DV-5568-01A-01R-1541-07	370	0	26	1	2	1	1	0	1.597396
TCGA-CJ-4905-01A-02R-1426-07	1496	0	62	0	2	1	1	0	1.59973
TCGA-A3-3383-01A-02R-1325-07	861	0	52	1	2	1	1	0	1.603865
TCGA-BP-4774-01A-01R-1289-07	1885	0	57	0	2	1	1	0	1.605502
TCGA-BP-5168-01A-01R-1420-07	1463	1	75	1	2	1	1	0	1.607414
TCGA-BP-4326-01A-01R-1289-07	1625	1	53	0	2	1	1	0	1.611273
TCGA-CW-5590-01A-01R-1541-07	1075	1	51	1	3	4	3	1	1.617167
TCGA-BP-4768-01A-01R-1289-07	400	0	72	0	2	1	1	0	1.617618
TCGA-B8-5158-01A-01R-1420-07	293	0	56	1	4	3	3	0	1.619895
TCGA-BP-4991-01A-01R-1334-07	1413	0	54	1	2	1	1	0	1.629981
TCGA-CJ-4892-01A-01R-1305-07	1521	0	65	0	2	1	1	0	1.642165
TCGA-B0-4691-01A-01R-1277-07	139	1	55	1	3	4	2	1	1.646889
TCGA-BP-5175-01A-01R-1426-07	932	0	60	1	3	1	1	0	1.647888
TCGA-B0-5092-01A-01R-1420-07	459	1	53	0	3	4	1	1	1.660672
TCGA-CZ-4861-01A-01R-1305-07	446	1	63	1	2	2	2	0	1.662798
TCGA-BP-4992-01A-01R-1334-07	501	0	66	1	4	1	1	0	1.681597
TCGA-CJ-4916-01A-01R-1426-07	1373	0	69	0	3	3	3	0	1.682323
TCGA-BP-4776-01A-01R-1289-07	411	0	52	1	2	1	1	0	1.6872
TCGA-CJ-4642-01B-01R-1305-07	1628	0	47	1	2	2	2	0	1.687716
TCGA-A3-3380-01A-01R-0864-07	567	0	54	1	2	1	1	0	1.689972
TCGA-B0-5116-01A-02R-1420-07	657	0	52	1	3	3	3	0	1.70544
TCGA-DV-5569-01A-01R-1541-07	355	0	29	0	2	1	1	0	1.707663
TCGA-A3-3323-01A-02R-1325-07	1106	0	53	1	1	1	1	0	1.719428
TCGA-BP-4343-01A-02R-1289-07	1912	1	64	1	3	3	3	0	1.733605
TCGA-BP-5183-01A-01R-1426-07	1291	0	57	1	3	3	3	0	1.741363
TCGA-BP-5184-01A-01R-1426-07	1133	0	54	1	3	1	1	0	1.757312
TCGA-B8-5163-01A-01R-1420-07	4	0	63	0	3	3	3	0	1.760064
TCGA-B8-5549-01A-01R-1541-07	194	0	53	1	3	1	1	0	1.771073
TCGA-B2-4101-01A-02R-1277-07	188	0	52	1	3	2	2	0	1.778297
TCGA-B0-4718-01A-01R-1277-07	616	0	57	1	2	3	3	0	1.791534
TCGA-A3-3367-01A-02R-1420-07	2270	0	72	1	3	1	1	0	1.795704
TCGA-CZ-4864-01A-01R-1503-07	1315	1	86	1	3	2	2	0	1.810958
TCGA-BP-4765-01A-01R-1289-07	2184	0	43	1	2	1	1	0	1.821141
TCGA-B0-4701-01A-01R-1277-07	238	1	66	0	3	4	3	1	1.830382
TCGA-B0-5690-01A-11R-1541-07	2408	0	53	0	1	1	1	0	1.836649
TCGA-CW-5588-01A-01R-1541-07	2017	0	78	0	2	1	1	0	1.83836
TCGA-AK-3456-01A-02R-1325-07	1143	0	48	1	3	2	2	0	1.841541
TCGA-B0-5698-01A-11R-1672-07	2583	0	77	1	3	1	1	0	1.84579
TCGA-B2-5641-01A-01R-1541-07	324	0	79	1	3	1	1	0	1.849297
TCGA-B0-4706-01A-01R-1503-07	65	1	61	1	4	3	3	0	1.853233
TCGA-BP-4981-01A-01R-1334-07	1097	1	75	0	3	3	3	0	1.85767
TCGA-BP-4968-01A-01R-1334-07	1746	0	40	1	3	1	1	0	1.862121
TCGA-B0-5097-01A-01R-1420-07	665	0	59	0	2	3	3	0	1.864861
TCGA-A3-3370-01A-02R-1420-07	2274	0	48	0	2	1	1	0	1.881686
TCGA-CJ-4870-01A-01R-1305-07	1498	0	58	0	2	3	3	0	1.88366
TCGA-B0-5693-01A-11R-1541-07	3076	0	47	0	2	1	1	0	1.893781
TCGA-B0-5100-01A-01R-1420-07	1913	1	72	1	3	3	3	0	1.893896
TCGA-BP-4974-01A-01R-1334-07	211	1	58	1	4	4	3	1	1.896766
TCGA-A3-3319-01A-02R-1325-07	1130	0	70	1	2	1	1	0	1.915588
TCGA-CJ-4908-01A-01R-1426-07	1531	0	38	1	2	1	1	0	1.915918
TCGA-A3-3357-01A-02R-1420-07	2688	0	62	1	3	2	2	0	1.916319
TCGA-AK-3434-01A-02R-1277-07	2087	0	72	1	2	1	1	0	1.921874
TCGA-CW-6090-01A-11R-1672-07	2552	0	68	1	3	1	1	0	1.924049
TCGA-AK-3428-01A-02R-1277-07	2223	0	62	1	2	3	3	0	1.924464
TCGA-B8-4621-01A-01R-1503-07	431	0	63	1	3	1	1	0	1.924838
TCGA-CJ-5672-01A-11R-1541-07	1972	1	84	1	3	1	1	0	1.932968
TCGA-BP-4170-01A-02R-1289-07	2343	1	72	0	2	1	1	0	1.951694
TCGA-BP-5201-01A-01R-1426-07	951	0	63	1	4	4	3	1	1.954042
TCGA-CJ-4637-01A-02R-1325-07	2227	1	52	0	4	4	2	1	1.956203
TCGA-BP-4174-01A-02R-1289-07	1879	0	49	1	3	2	2	0	1.958541
TCGA-B8-4153-01B-11R-1672-07	405	0	74	1	3	3	3	0	1.96278
TCGA-CJ-5675-01A-11R-1541-07	2430	0	70	1	3	2	2	0	1.969973
TCGA-CJ-4636-01A-02R-1325-07	1924	0	51	1	3	3	3	0	1.974933
TCGA-BP-4355-01A-01R-1289-07	953	1	59	0	4	3	3	0	1.986428
TCGA-BP-4971-01A-01R-1334-07	1487	0	40	1	3	3	3	0	1.992052
TCGA-B0-4828-01A-01R-1277-07	307	1	79	1	3	4	2	1	1.992748
TCGA-A3-3376-01A-02R-1420-07	1696	1	51	1	2	1	1	0	2.00249
TCGA-CZ-4857-01A-01R-1305-07	1432	1	56	1	3	4	3	1	2.017876
TCGA-B0-4849-01A-01R-1277-07	69	1	51	1	3	3	3	0	2.0247
TCGA-CJ-4889-01A-01R-1305-07	1946	0	63	0	4	1	1	0	2.026088
TCGA-EU-5904-01A-11R-1672-07	551	0	47	0	1	1	1	0	2.026777
TCGA-A3-3374-01A-02R-1325-07	1314	0	51	0	2	1	1	0	2.032732
TCGA-CJ-4903-01A-01R-1426-07	1560	0	50	1	3	1	1	0	2.043969
TCGA-BP-5000-01A-01R-1334-07	563	0	40	1	3	1	1	0	2.063087
TCGA-BP-4807-01A-01R-1305-07	211	0	42	1	3	1	1	0	2.072565
TCGA-B2-5636-01A-02R-1541-07	265	0	79	1	2	1	1	0	2.073598
TCGA-CJ-4899-01A-01R-1334-07	1528	0	42	1	2	1	1	0	2.08068
TCGA-A3-3324-01A-02R-1325-07	1186	0	51	1	3	1	1	0	2.089386
TCGA-BP-4784-01A-01R-1305-07	1854	0	67	0	2	1	1	0	2.090295
TCGA-BP-5202-01A-02R-1426-07	29	0	75	1	2	3	3	0	2.101715
TCGA-BP-4967-01A-01R-1334-07	205	0	76	1	2	3	3	0	2.105508
TCGA-CJ-5684-01A-11R-1541-07	2231	0	61	1	2	3	3	0	2.109452
TCGA-BP-4766-01A-01R-1289-07	1462	0	43	0	3	1	1	0	2.109782
TCGA-CJ-6030-01A-11R-1672-07	2299	1	65	1	3	1	1	0	2.118171
TCGA-CJ-4900-01A-01R-1334-07	1714	1	69	0	4	4	4	1	2.122562
TCGA-B0-5108-01A-01R-1420-07	911	0	54	1	2	3	3	0	2.123418
TCGA-BP-4763-01A-01R-1289-07	1270	1	79	0	2	1	1	0	2.123563
TCGA-BP-4961-01A-01R-1334-07	1935	0	47	1	2	1	1	0	2.131972
TCGA-BP-4173-01A-02R-1289-07	1893	0	47	1	3	2	2	0	2.144087
TCGA-BP-4349-01A-01R-1289-07	372	0	68	0	2	1	1	0	2.144326
TCGA-BP-4797-01A-01R-1305-07	1107	0	34	1	3	3	3	0	2.165293
TCGA-BP-5182-01A-01R-1426-07	1165	0	56	1	3	1	1	0	2.169029
TCGA-BP-4330-01A-01R-1289-07	1888	0	60	0	2	3	3	0	2.169888
TCGA-B2-5639-01A-01R-1541-07	417	0	46	1	3	4	3	1	2.171466
TCGA-BP-4762-01A-02R-1289-07	1343	1	42	1	3	1	1	0	2.186166
TCGA-CZ-4856-01A-02R-1426-07	18	0	62	0	2	1	1	0	2.186941
TCGA-B0-4693-01A-01R-1277-07	77	1	72	0	4	3	3	0	2.191261
TCGA-B0-4824-01A-01R-1277-07	1657	1	49	0	3	1	1	0	2.193274
TCGA-A3-3343-01A-01R-0864-07	945	0	79	1	3	2	2	0	2.196648
TCGA-A3-3387-01A-01R-1541-07	617	0	49	1	2	1	1	0	2.197902
TCGA-CW-5584-01A-01R-1541-07	164	1	74	1	3	3	3	0	2.210048
TCGA-CZ-5469-01A-01R-1503-07	946	1	41	1	2	2	2	0	2.211187
TCGA-CJ-4887-01A-01R-1305-07	932	1	48	1	3	4	3	1	2.224307
TCGA-BP-4165-01A-02R-1289-07	3037	0	64	0	1	1	1	0	2.227458
TCGA-B0-5077-01A-01R-1334-07	1317	1	77	1	3	1	1	0	2.233326
TCGA-AK-3429-01A-02R-1325-07	2017	0	54	0	2	2	2	0	2.241412
TCGA-B8-5553-01A-01R-1541-07	435	0	67	0	2	1	1	0	2.245147
TCGA-BP-4162-01A-02R-1325-07	3074	0	65	0	2	1	1	0	2.262027
TCGA-B4-5377-01A-01R-1503-07	365	0	68	0	3	4	3	1	2.264602
TCGA-BP-5006-01A-01R-1334-07	840	0	61	1	2	1	1	0	2.265183
TCGA-DV-5573-01A-01R-1541-07	1130	0	41	1	2	1	1	0	2.276138
TCGA-A3-3331-01A-02R-1325-07	1257	0	86	0	2	1	1	0	2.307851
TCGA-BP-5189-01A-02R-1426-07	822	1	60	1	4	1	1	0	2.324682
TCGA-BP-5186-01A-01R-1426-07	693	0	50	0	2	1	1	0	2.345976
TCGA-BP-4327-01A-01R-1289-07	109	1	75	0	2	2	2	0	2.352034
TCGA-BP-4789-01A-01R-1305-07	1489	0	48	1	2	1	1	0	2.353055
TCGA-A3-3362-01A-02R-1325-07	1559	0	60	0	2	1	1	0	2.363111
TCGA-CZ-5988-01A-11R-1672-07	693	0	38	1	2	1	1	0	2.368224
TCGA-B0-5709-01A-11R-1541-07	3117	0	62	0	3	3	3	0	2.373121
TCGA-CJ-4886-01A-01R-1305-07	1952	0	42	0	3	1	1	0	2.390154
TCGA-B0-5119-01A-02R-1420-07	59	0	61	0	2	1	1	0	2.391008
TCGA-CZ-4865-01A-02R-1503-07	166	1	70	0	2	1	1	0	2.392002
TCGA-BP-4346-01A-01R-1289-07	1493	1	57	1	3	3	3	0	2.392253
TCGA-CZ-5982-01A-11R-1672-07	2042	0	59	0	2	1	1	0	2.395648
TCGA-B0-5695-01A-11R-1541-07	1420	0	61	0	2	1	1	0	2.405188
TCGA-DV-5566-01A-01R-1541-07	1398	0	67	0	2	1	1	0	2.408639
TCGA-CW-5581-01A-02R-1541-07	2799	0	44	1	3	1	1	0	2.442285
TCGA-B4-5836-01A-11R-1672-07	141	0	61	0	2	1	1	0	2.445964
TCGA-BP-4987-01A-01R-1334-07	1124	0	41	0	2	1	1	0	2.469356
TCGA-B4-5844-01A-11R-1672-07	7	0	61	0	1	2	2	0	2.471886
TCGA-B0-4714-01A-01R-1277-07	99	1	81	1	3	4	3	1	2.483578
TCGA-BP-4782-01A-02R-1420-07	354	0	55	0	2	1	1	0	2.493307
TCGA-B8-5552-01B-11R-1672-07	392	0	41	0	2	1	1	0	2.496932
TCGA-B0-5113-01A-01R-1420-07	359	0	69	0	2	3	3	0	2.50809
TCGA-B0-5102-01A-01R-1420-07	2764	1	74	0	3	1	1	0	2.522717
TCGA-CJ-4907-01A-01R-1426-07	1499	0	58	1	3	3	3	0	2.528724
TCGA-A3-3349-01A-01R-1188-07	1385	0	34	0	2	1	1	0	2.537028
TCGA-BP-4351-01A-01R-1289-07	970	0	51	0	2	3	3	0	2.556177
TCGA-B8-4622-01A-02R-1277-07	181	0	57	1	3	4	3	1	2.565159
TCGA-B4-5834-01A-11R-1672-07	38	0	59	1	1	1	1	0	2.592878
TCGA-B2-3924-01B-03R-A277-07	371	0	73	1	2	1	1	0	2.60759
TCGA-BP-4962-01A-01R-1334-07	1785	0	58	1	2	2	2	0	2.615569
TCGA-AK-3453-01A-02R-1277-07	1397	0	58	0	2	2	2	0	2.621472
TCGA-B0-4713-01A-01R-1277-07	202	1	76	0	2	3	3	0	2.622473
TCGA-B0-5812-01A-11R-1672-07	2963	0	53	1	3	1	1	0	2.630987
TCGA-B0-5710-01A-11R-1672-07	1459	0	57	1	2	1	1	0	2.644137
TCGA-A3-3306-01A-01R-0864-07	1120	0	67	1	3	1	1	0	2.648946
TCGA-BP-4959-01A-01R-1334-07	2660	0	49	1	3	1	1	0	2.655122
TCGA-B0-5094-01A-01R-1420-07	333	1	62	1	2	4	3	1	2.658173
TCGA-CJ-5678-01A-11R-1541-07	574	1	62	1	3	4	2	1	2.65865
TCGA-CJ-4874-01A-01R-1305-07	2283	0	73	0	3	1	1	0	2.668449
TCGA-B0-4838-01A-01R-1305-07	834	1	69	0	3	1	1	0	2.689476
TCGA-A3-3365-01A-01R-0864-07	873	0	46	1	2	1	1	0	2.746049
TCGA-B4-5843-01A-11R-1672-07	11	0	45	1	2	1	1	0	2.752396
TCGA-CW-5589-01A-01R-1541-07	2378	0	52	1	2	1	1	0	2.765691
TCGA-CJ-4643-01A-02R-1325-07	1793	0	67	0	3	2	2	0	2.775501
TCGA-BP-4341-01A-01R-1289-07	1589	1	67	1	2	3	3	0	2.778772
TCGA-A3-3359-01A-01R-0864-07	2504	0	82	0	2	1	1	0	2.781657
TCGA-CZ-5462-01A-01R-1503-07	311	1	83	1	3	4	1	1	2.785069
TCGA-BP-4982-01A-01R-1334-07	1014	0	42	1	3	1	1	0	2.785611
TCGA-BP-4976-01A-01R-1334-07	1632	0	77	1	3	1	1	0	2.786162
TCGA-A3-3326-01A-01R-0864-07	1137	0	47	1	1	1	1	0	2.815008
TCGA-CJ-4884-01A-01R-1305-07	1759	0	72	0	3	3	3	0	2.818922
TCGA-BP-5194-01A-02R-1426-07	408	0	39	1	2	1	1	0	2.823776
TCGA-CZ-4853-01A-01R-1426-07	774	0	82	1	2	1	1	0	2.85815
TCGA-CJ-4894-01A-01R-1305-07	841	1	58	1	3	3	3	0	2.886166
TCGA-CJ-4878-01A-01R-1305-07	2186	0	71	0	2	3	3	0	2.902548
TCGA-AK-3451-01A-02R-1188-07	1481	0	48	1	3	2	2	0	2.921886
TCGA-B0-4811-01A-01R-1503-07	1417	1	48	1	3	3	3	0	2.926949
TCGA-BP-4161-01A-02R-1325-07	2746	0	74	1	3	1	1	0	2.930331
TCGA-B0-4845-01A-01R-1277-07	1986	1	70	1	2	4	3	1	2.970783
TCGA-BP-4972-01A-01R-1334-07	1502	0	43	0	3	3	3	0	2.971091
TCGA-BP-4769-01A-01R-1289-07	1876	0	63	1	2	1	1	0	2.979564
TCGA-A3-3329-01A-01R-0864-07	1624	0	75	1	2	1	1	0	2.988938
TCGA-B0-4710-01A-01R-1503-07	96	0	75	0	3	3	3	0	2.993521
TCGA-BP-4970-01A-01R-1334-07	433	0	44	1	3	3	1	0	3.006047
TCGA-B0-5088-01A-01R-1334-07	563	1	53	1	3	1	1	0	3.00925
TCGA-B0-5099-01A-01R-1420-07	485	1	88	0	3	3	3	0	3.022568
TCGA-BP-5004-01A-01R-1334-07	1126	0	53	1	3	1	1	0	3.026159
TCGA-B0-5692-01A-11R-1541-07	1487	0	66	0	3	3	3	0	3.044775
TCGA-CJ-4641-01A-02R-1325-07	1661	1	55	0	4	4	3	1	3.045372
TCGA-BP-4760-01A-02R-1420-07	2361	0	69	1	2	1	1	0	3.045395
TCGA-B0-5106-01A-01R-1420-07	1598	1	64	1	2	1	1	0	3.052174
TCGA-CJ-5686-01A-11R-1672-07	2038	0	59	0	3	1	1	0	3.057802
TCGA-B0-5110-01A-01R-1420-07	1092	0	71	0	2	1	1	0	3.060072
TCGA-BP-4969-01A-01R-1334-07	1794	0	63	0	2	1	1	0	3.069112
TCGA-BP-4964-01A-01R-1334-07	1862	0	54	0	2	1	1	0	3.07228
TCGA-BP-5174-01A-01R-1426-07	2257	0	45	0	2	1	1	0	3.082349
TCGA-B0-4846-01A-01R-1277-07	1200	1	52	1	2	4	3	1	3.085254
TCGA-A3-3358-01A-01R-1541-07	1307	0	57	0	2	1	1	0	3.098214
TCGA-BP-4975-01A-01R-1334-07	1433	0	40	1	3	1	1	0	3.121289
TCGA-CJ-4875-01A-01R-1305-07	2353	0	67	1	3	4	3	1	3.135394
TCGA-BP-4973-01A-01R-1334-07	1384	0	47	1	3	3	3	0	3.180253
TCGA-B0-4847-01A-01R-1277-07	793	1	60	1	3	4	3	1	3.197102
TCGA-B8-5159-01A-01R-1420-07	240	0	61	0	3	1	1	0	3.200401
TCGA-CW-5591-01A-01R-1541-07	2271	0	56	1	2	4	3	1	3.207883
TCGA-CJ-4902-01A-01R-1426-07	1520	0	61	1	3	3	3	0	3.21551
TCGA-B0-5402-01A-01R-1503-07	449	0	64	1	4	4	4	0	3.233
TCGA-A3-3307-01A-01R-0864-07	1436	0	66	1	3	3	3	0	3.250886
TCGA-A3-3378-01A-02R-1325-07	630	0	60	1	3	1	1	0	3.252817
TCGA-CJ-4897-01A-03R-1426-07	1808	0	79	0	3	3	3	0	3.263348
TCGA-CZ-4863-01A-01R-1503-07	1691	0	51	0	3	3	3	0	3.272972
TCGA-B8-4148-01A-02R-1325-07	379	0	63	0	3	1	1	0	3.273148
TCGA-B0-4852-01A-01R-1503-07	1121	1	78	0	2	2	2	0	3.300609
TCGA-CJ-4640-01A-02R-1325-07	1998	0	49	1	4	3	3	0	3.314497
TCGA-DV-5576-01A-01R-1541-07	727	1	55	0	2	1	1	0	3.32566
TCGA-B2-4099-01A-02R-1188-07	374	0	83	1	3	1	1	0	3.328066
TCGA-B8-5545-01A-01R-1672-07	522	0	42	1	2	1	1	0	3.332917
TCGA-BP-5190-01A-01R-1426-07	1011	0	61	1	3	1	1	0	3.338865
TCGA-B0-4817-01A-01R-1277-07	1019	1	81	1	3	3	3	0	3.348554
TCGA-B0-4818-01A-01R-1503-07	510	1	68	0	3	2	2	0	3.351078
TCGA-B0-4816-01A-01R-1503-07	1371	1	49	1	3	2	2	0	3.407281
TCGA-BP-4995-01A-01R-1334-07	1371	0	68	1	3	1	1	0	3.450471
TCGA-BP-4998-01A-01R-1334-07	932	0	49	1	3	1	1	0	3.45151
TCGA-BP-5007-01A-01R-1334-07	1140	0	45	1	2	2	2	0	3.490217
TCGA-CJ-4876-01A-01R-1305-07	1955	0	57	1	3	2	2	0	3.539147
TCGA-B0-5399-01A-01R-1503-07	652	0	46	1	2	1	1	0	3.568102
TCGA-BP-4331-01A-01R-1289-07	2454	1	52	1	2	1	1	0	3.576191
TCGA-CJ-4638-01A-02R-1325-07	431	1	46	0	4	4	3	1	3.634203
TCGA-BP-4332-01A-01R-1289-07	1133	0	36	1	2	3	3	0	3.655761
TCGA-CJ-4634-01A-02R-1325-07	1820	0	60	0	2	1	1	0	3.66961
TCGA-B0-5711-01A-11R-1672-07	2931	0	50	1	3	3	3	0	3.670413
TCGA-CZ-5985-01A-11R-1672-07	1629	0	58	1	2	2	2	0	3.703544
TCGA-BP-4965-01A-01R-1334-07	1871	0	46	1	2	1	1	0	3.704117
TCGA-BP-4334-01A-01R-1289-07	645	1	56	1	3	3	3	0	3.720183
TCGA-BP-4177-01A-02R-1420-07	1670	0	65	1	2	1	1	0	3.750565
TCGA-CW-6088-01A-11R-1672-07	3222	0	60	1	2	1	1	0	3.775897
TCGA-CZ-5463-01A-01R-1503-07	662	0	76	1	2	2	2	0	3.827027
TCGA-B0-5713-01A-11R-1672-07	1865	0	75	0	3	3	3	0	3.832016
TCGA-BP-4790-01A-01R-1305-07	1111	1	76	1	2	1	1	0	3.833605
TCGA-CW-5587-01A-01R-1541-07	2226	0	62	0	2	3	3	0	3.850097
TCGA-B0-5083-01A-02R-1420-07	1045	1	63	1	3	1	1	0	3.876468
TCGA-BP-5181-01A-01R-1426-07	1495	0	58	0	2	1	1	0	3.903539
TCGA-AK-3450-01A-02R-1277-07	1508	0	85	0	2	1	1	0	3.90418
TCGA-CW-5583-01A-02R-1541-07	2489	0	51	0	2	1	1	0	3.924135
TCGA-A3-3352-01A-01R-0864-07	561	1	74	1	3	3	3	0	3.930518
TCGA-CZ-4859-01A-02R-1426-07	1787	0	59	0	2	1	1	0	3.932649
TCGA-B0-5697-01A-11R-1541-07	1835	0	50	1	2	1	1	0	3.970733
TCGA-B0-4699-01A-01R-1277-07	110	1	74	1	4	4	4	1	3.990132
TCGA-CZ-5989-01A-11R-1672-07	1599	0	60	1	2	2	2	0	3.994432
TCGA-DV-5567-01A-01R-1541-07	910	0	40	0	2	1	1	0	4.016694
TCGA-B0-5075-01A-01R-1334-07	637	1	77	0	2	3	3	0	4.048933
TCGA-B0-5705-01A-11R-1541-07	3668	0	65	0	2	1	1	0	4.062763
TCGA-B0-5691-01A-11R-1541-07	3431	0	66	0	3	1	1	0	4.076103
TCGA-BP-4994-01A-01R-1334-07	1308	0	54	1	3	1	1	0	4.155807
TCGA-CZ-5455-01A-01R-1503-07	561	1	63	1	4	4	3	1	4.168351
TCGA-B0-4945-01A-01R-1420-07	2145	1	75	0	2	1	1	0	4.170126
TCGA-CZ-5464-01A-01R-1503-07	1492	0	69	1	2	4	3	1	4.267056
TCGA-CZ-5984-01A-11R-1672-07	1491	0	51	1	3	1	1	0	4.269421
TCGA-AK-3455-01A-01R-0864-07	683	1	71	0	3	3	3	0	4.303371
TCGA-BP-5192-01A-01R-1426-07	714	0	59	1	2	1	1	0	4.335159
TCGA-CZ-4866-01A-01R-1503-07	1768	0	79	0	3	1	1	0	4.34343
TCGA-CZ-5458-01A-01R-1503-07	1558	0	43	1	3	3	3	0	4.348528
TCGA-CJ-5681-01A-11R-1541-07	552	1	44	0	3	4	3	1	4.416987
TCGA-A3-3363-01A-01R-0864-07	319	0	50	1	2	2	2	0	4.43904
TCGA-CJ-4639-01A-02R-1325-07	2308	0	49	0	2	2	2	0	4.507623
TCGA-B0-5117-01A-01R-1420-07	535	0	40	1	2	1	1	0	4.533608
TCGA-BP-4163-01A-02R-1325-07	2839	0	60	0	3	3	3	0	4.661794
TCGA-BP-4977-01A-01R-1334-07	454	0	57	1	3	1	1	0	4.66764
TCGA-CJ-4893-01A-01R-1305-07	750	0	76	0	3	1	1	0	4.758016
TCGA-BP-4340-01A-01R-1289-07	562	1	70	0	2	1	1	0	4.760195
TCGA-CZ-5465-01A-01R-1503-07	1377	0	76	0	2	3	3	0	4.780887
TCGA-BP-4775-01A-01R-1289-07	1843	0	55	0	2	1	1	0	4.793789
TCGA-CZ-4862-01A-01R-1305-07	1843	0	46	1	2	1	1	0	4.892985
TCGA-CW-5585-01A-01R-1541-07	2609	0	51	1	2	4	3	1	4.954665
TCGA-BP-4325-01A-02R-1289-07	2964	0	64	0	2	1	1	0	5.081464
TCGA-A3-3385-01A-02R-1420-07	1993	0	46	0	2	1	1	0	5.097595
TCGA-AK-3447-01A-01R-1766-07	1217	0	83	1	2	2	2	0	5.182433
TCGA-B0-4833-01A-01R-1305-07	2386	1	82	0	2	1	1	0	5.210979
TCGA-BP-4164-01A-02R-1325-07	992	1	51	0	2	3	3	0	5.216712
TCGA-CJ-6032-01A-11R-1672-07	2548	0	63	0	3	2	2	0	5.443211
TCGA-B0-5699-01A-11R-1541-07	2741	0	53	1	2	1	1	0	5.468732
TCGA-B0-5712-01A-11R-1672-07	2722	0	68	0	3	4	2	1	5.512426
TCGA-AK-3458-01A-01R-1503-07	1168	0	48	1	3	1	1	0	5.653116
TCGA-B0-5707-01A-11R-1541-07	2828	0	39	0	3	1	1	0	5.722103
TCGA-A3-3320-01A-02R-1325-07	1508	0	52	0	1	1	1	0	5.999906
TCGA-BP-5001-01A-01R-1334-07	1177	0	43	0	2	1	1	0	6.167835
TCGA-A3-3351-01A-02R-1325-07	910	0	42	1	2	2	2	0	7.802499
TCGA-AK-3440-01A-02R-1277-07	1745	0	58	1	3	1	1	0	8.096443
TCGA-B0-4834-01A-01R-1305-07	2090	1	49	1	3	1	1	0	9.998571
TCGA-A3-3328-01A-01R-0864-07	1385	0	79	1	2	1	1	0	10.95494
TCGA-B8-5546-01A-01R-1541-07	505	0	38	0	2	1	1	0	11.19154
TCGA-B8-4146-01B-11R-1672-07	511	0	41	0	2	1	1	0	12.58066
TCGA-A3-3313-01A-02R-1325-07	735	1	59	1	3	1	1	0	16.41049
